# Supplementary material for: Antiproliferative and Anti-Inflammatory Effects of the Polyphenols Phloretin and Balsacone C in a Coculture of T Cells and Psoriatic Keratinocytes
Source: Int J Mol Sci. 2024 May 22;25(11):5639. doi: 10.3390/ijms25115639 (PMC11171971; doi:10.3390/ijms25115639)
Supplement: Supplementary file 1 [file ijms-25-05639-s001.zip]

Archive with 1 entries (1 files):
- ijms-2959556-supplementary.pdf
